# Supplementary material for: Transgenic Expression of Bmp3b in Mesenchymal Progenitors Mitigates Age-Related Muscle Mass Loss and Neuromuscular Junction Degeneration
Source: Int J Mol Sci. 2021 Sep 23;22(19):10246. doi: 10.3390/ijms221910246 (PMC8549698; doi:10.3390/ijms221910246)
Supplement: Supplementary file 1 [file ijms-22-10246-s001.zip]

Archive with 1 entries (1 files):
- ijms-1345412-SM.pdf
